# Supplementary material for: Single-cell RNA sequencing of cervical exfoliated cells reveals potential biomarkers and cellular pathogenesis in cervical carcinogenesis
Source: Cell Death Dis. 2024 Feb 12;15(2):130. doi: 10.1038/s41419-024-06522-y (PMC10861450; doi:10.1038/s41419-024-06522-y)
Supplement: Supplementary file 2 — Table S1 [file 41419_2024_6522_MOESM2_ESM.xlsx]

## Sheet: Table S1
Table S1. Signature related gene sets used in T cells. Related to Fig. 5I.
CD4 naïve-memory	CD4 recently activated	CD8 cytotoxic	CD8 effector memory	T cells naïve	T cells proliferative
RPS29	RPL27A	HLA.C	ATP6	RPS5	CCNF
RPS12	GNAS	HLA.A	RPL18A	RPL23A	WDHD1
RPL34	MT.ND3	CD3D	RPS27	RPL36	SKA3
RPLP2	MT.CYB	IL32	EEF1D	RPL6	SNRNP40
RPS27A	TRBC2	LCK	COX3	RPL18	DPM2
RPL13	PTP4A2	CCL4	RPL36	RPS23	BUB1B
RPL30	JUND	CD3G	COX1	RPL38	MAGOHB
RPL37	MT.ND4	CD3E	CYTB	RPS16	SFXN1
RPS15A	PIK3IP1	PRF1	ND1	RPL35A	MRPL22
RPL32	ATP5I	RARRES3	COX2	RPL11	AKR7A2
RPS14	UQCR11	CTSW	ND4	RPS13	HDAC1
RPS3	EVL	CD8B	FOS	RPL19	PDAP1
RPL11	AES	CST7	ND3	RPL10A	ANAPC15
RPS21	ETS1	GZMH	DNAJB1	RPLP1	DDB2
RPL19	SNHG8	NKG7	JUNB	RPL22	KIF4A
RPS19	SUN2	GZMK	ND2	RPLP2	RFC3
RPS4X	TRBC1	CD8A	JUN	RPL10	DIAPH3
RPS18	PRF1	GZMA	CD69	RPL14	GSTO1
RPS25	CD81	CCL5	ENSG00000211592	RPS14	GMPS
RPS6	IFITM2	HCST	ENSG00000229164	RPS29	COPS3
IL7R	HCST	CD2	ATP5F1E	EEF2	POLD3
RPS27	XIST	APOBEC3G	FXYD5	RPS8	SKA1
RPL31	C9orf142	GZMM	ENSG00000161570	RPS21	MCM10
RPL35A	MZT2B	GIMAP7	ENSG00000117289	RPL37	RFC5
RPL38	CXCR4	GZMB	RACK1	RPL32	KPNB1
RPL5	GPR171	CD96	ENSG00000184779	RPS3A	COMMD4
RPS8	NFKBIA	GIMAP4	RPL41	RPL5	POLR2G
RPL26	RGCC	IFITM1	RPS15A	RPL9	ARL6IP6
RPL36	CTDSP1	KLRD1	RPS4X	RPS27A	CYB5B
RPL23A	CD9	SAMD3	ATP5MG	RPS3	WDR54
RPL27A	FOSB	RAC2	CD3D	RPS25	DEPDC1B
RPL35	IER2	EOMES	RPS18P9	RPS6	TMEM14A
RPL10	TMSB4XP4	EVL	HSPA1B	RPS4X	RAD51C
RPL14	TXNIP	CLEC2B	RPL28	RPL30	ACTL6A
RP5.857K21.7	CEBPD	TC2N	FAU	RPLP0	PPIH
MTATP6P1	IL7R	HOPX	RPL11	RPSA	RMI2
MTND4P12	UBALD2	CD99	ENSG00000211772	RPL34	DSN1
hsa.mir.6723	TXNL4A	CD52	NOP53	RPL13	CDK2
RP11.543P15.1	DDIT4	STK17A	PFDN5	EEF1B2	GALM
RP11.475J5.4	BTG1	SLC9A3R1	CRIP1	RPL4	RBBP4
MTRNR2L2	CHMP1B	SLA2	SH3BGRL3	RPS12	RPL39L
CCL5	RPL3P4	SH3BGRL3	RPS7	RPS18	CMC2
RPL37A	RPL18AP3	ITM2C	ATP5MC2	RPL3	POP7
RP11.750B16.1	TCF7	PTPRC	TMSB10	FLT3LG	ETFB
MTND2P28	SERTAD1	CORO1A	RPS3	TPT1	SPAG5
EEF1A1P5	NME3	KLRG1	RPS15	GIMAP7	PHPT1
RPL27	RP11.425L10.1	MATK	CD3E	PABPC1	CKAP5
MTND1P23	RPL13P12	TBC1D10C	RPL21P28	ZFP36L2	RNPS1
RPL3	KLRD1	ARHGDIB	RPS12	LEF1	ANLN
RP11.1035H13.3	H1FX	PTPRCAP	RPL12	EEF1A1	ACYP1
AP000936.1	SNHG7	RPS26	RPS5	CCR7	TPGS2
MTRNR2L1	CITED2	CXCR3	DUSP1	AQP3	NAP1L4
RP11.3P17.3	AC007969.5	F2R	RPL36A	LDHB	PBK
RP5.857K21.11	GZMM	KLRK1	RPL8	CD40LG	TMEM160
RPL10A	IFITM3	ZNF683	TSC22D3	TCF7	ENSA
SNORA52	RPL6P27	AOAH	RPL29	LTB	TUBG1
SNORD100	SNHG6	LYAR	RPL5	IL7R	PTBP1
RPL13AP25	DDIT3	IL2RB	RPL14	RPS19	VBP1
RP3.340B19.2	DGCR6L	PSME1	PLAAT4	RPL28	PPP4C
RP11.40C6.2	RP11.234A1.1	IL2RG	H3F3B	RPL27	MTCH2
RPS20	AC016739.2	CD7	RPL10	SPOCK2	EXOSC8
RPL9P3	RPL13AP5	LCP1	IL32	PIK3IP1	NDUFA12
TXNIP	CTC.575D19.1	MYL12B	RPS21	ANXA1	SGOL1
CTB.36O1.7	ATP5EP2	PARP8	BTG1	CAMK4	UBE2I
RPS11	AC004453.8	PRKCH	ENSG00000129277	RPS15A	CDC6
RPS12P26	RPS18P9	XCL2	ZFP36	TOMM7	RBBP8
RP1.278E11.3	SELM	RPS27	ENSG00000267059	LEPROTL1	POLR3K
RP11.51O6.1	EGR1	CD69	RPL35	RPS27	SGOL2
RP11.234A1.1	ZFP36	CD247	RPL30	RPS7	HAUS1
RP13.15M17.1	KLF2	GNLY	TMA7	RPL7A	LAGE3
CTD.2192J16.15	RPSAP58	THEMIS	EIF1	RPS2	CEP57
RP11.112J1.1	CRIP1	PVRIG	RPL7A	PASK	POLD2
RPL13A	CD8B	C12orf75	ENSG00000269099	TC2N	BCL2L12
RP11.864N7.2	MT.RNR1	SH2D1A	DUSP2	RPL29	SSNA1
RPL39P3	RP11.51O6.1	ITGA1	RPL18	S1PR1	HADH
CD3D	BCL3	MYL12A	TRIR	GLTSCR2	PAFAH1B3
TMSB4XP8	SNHG9	CALM1	KLF6	RPL24	MYL6B
RPL10P3	ZFP36L2	GYG1	ELOB	RPL35	ARL3
KLRB1	SOCS1	PSMB9	RPL32	RPL18A	TIMELESS
MTND5P11	GZMK	DUSP2	RPL19	NACA	NDUFA2
TOMM7	JUN	XCL1	RPL24	GIMAP4	ITGB3BP
IFITM1	LRRC75A.AS1	OASL	HCST	RPL8	NUTF2
RP11.742N3.1	LIME1	PYHIN1	GeneID.102723863	KLRB1	LRR1
RPL23	FOS	CNN2	HLA.H	RORA	YWHAE
TRAC	TSC22D3	FYN	RPS14P3	CD6	MPC2
RP11.832N8.1	DUSP1	DENND2D	SERF2	MAL	MRPL37
RPL13P12	LINC00861	ZFP36L2	UBB	TXNIP	EIF2S2
AC016739.2	CD69	EMB	FYB1	THEM4	NCAPD3
RPL17	CCL4	AC092580.4	HSPA1A	RPL37A	SPC24
RP11.466H18.1	RP3.340B19.2	CXCR6	LOC101929876	PBXIP1	LBR
TRBC2	SPNS1	RUNX3	CCL4L1	SARAF	NDUFB6
RP11.425L10.1	JUNB	WIPF1	CD52	RPL12	SUZ12
RPS3AP26	MT.RNR2	MYH9	ZFP36L2	TNFRSF25	PIN1
MTRNR2L8	RP11.543P15.1	SEPT1	IFITM1	TRAT1	POLR2K
RPL6P27	DUSP2	ITM2A	IER2	BTG1	PSMA3
RPL3P4	PCED1B.AS1	TSEN54	LOC101929531	TSC22D3	TXN
AC004453.8	RPL21P28	LAT	LOC100506248	GNB2L1	MRPL11
RP11.889L3.1	RNR1	FASLG	OST4	ITK	HSD17B10
LINC00861	IFITM1	PIK3R1	PTPRCAP	RPL31	SHMT2
PCED1B.AS1	KMT2E.AS1	LOC101929531	TOMM7	TMEM123	TEX30
RPS2P5	RNR2	CCL4L1	ND5	FYB	SNRPA
TCF7		AKNA	IFITM2	GPR171	STOML2
PSMB7		SCML4	MYL12A	CD5	RNASEH2B
CDC123		ZAP70	RPL39	ETS1	TOPBP1
BTF3		SH2D2A	RPL36AL	CXCR4	TIMM10
FABP5		CD6	CD99	LDLRAP1	NHP2
NDUFA13		CMC1	LOC642441	SELL	COX6A1
COMMD3		APMAP	RBX1	RPS28	ZCRB1
NDUFB1		KIAA1551	GZMK	FAM102A	HDGF
PNN		PDCD4	PPDPF	RCAN3	GTF3C6
PIF1		NFATC2	GTF3A	AES	DNPH1
LARP7		STOM	HNRNPA1P10	RPL39	UBE2A
BLOC1S1		BTN3A2	GZMA	TTC39C	MRPL13
CYB5R3		PTPN22	POLR2K	TMEM173	PSMG2
BLOC1S6		ETS1	PCED1B.AS1	ARHGAP15	NOP56
HIST1H1C		CLIC3	ZNHIT1	TESPA1	CLTA
TACC1		SELPLG	DAD1	RPL21	IFI27L1
SRSF3		TBCD	ATRAID	CD69	PRR11
NCOA3		CHST12	TECR	DGKA	NUDT5
UBE2V2		SEPT7	SSU72	EIF3E	RFC2
SSRP1		LIME1	NDUFS8	CMTM8	MND1
EIF3H		IFNG	UXT	RPL13A	PTPN7
SLC25A3		CLDND1	LINC00861	RBL2	FIBP
MRPL22		FAM102A	EVL	KLF2	SUPT16H
TIMM10		RASAL3	ARF5	PIM1	AP2S1
RAD17		GIMAP6	FIS1	TRADD	POMP
POMP		LCP2	COPE	OCIAD2	PSMA5
GTF2I		CXCR4	TMEM160	ABLIM1	NDUFS8
CPNE3		PPP1R18	AIP	CD48	PRKDC
PAICS		BIN1	CYBA	MGAT4A	TALDO1
NUDT21		SUN2	SNRNP70	SERINC5	PDIA6
PMVK		TRBC2	LRRC75A.AS1	TNFAIP8	MYBL2
CAMTA1		SLFN5	ARPC5L	GPR183	PMVK
DNASE1		TRGC2	COX17	PRKCQ.AS1	YWHAH
GSTP1		TRAT1	SCAND1	PDCD4	RBPJ
TMEM123		TRAC	NKG7	EMB	PRELID1
UBE2R2		C5orf56	SF3B5	SYNE2	BOLA3
MRPL16		CBLB	MRPL33	EIF4B	TPM3
CHCHD10		KLRC2	DCTN3	RPS10	IFI27L2
COX6C		KLRC1	C19orf24	TRAC	ITGAE
NBEAL1		TRG.AS1	UBXN1	AAK1	SHCBP1
TMPO		CCR5	EIF3G	CD28	UBE2N
TCEB1		ABI3	MGST3	CCR6	ARHGAP11A
DNAJC15		IKZF3	CLPP	FAM65B	PSMD14
SFT2D1		ITGAL	DPP7	DPP4	CKLF
TRAPPC1		SHISA5	ZNRD1	BCL11B	SMS
EIF2S2		SYNE1	N4BP2L2	NOSIP	NCAPH
CD2BP2		ITGB7	ARF6	PTGER2	ACAT2
DENND3		RABAC1	SRI	SORL1	BARD1
FAM60A		HLA.H	CST7	EIF3F	SIRPG
NDUFA12		IDH2	KRT10	RPL36A	NDUFAB1
SPINT2		CISH	DGUOK	RPL7	NDUFA4
RHOH		HLA.B	TRABD	FOXP1	MYL6
LILRB1			SOCS1	RPL17	NCAPG2
PSMB2			UQCRQ	TNFAIP3	BRCA2
CEP57			PFDN2	RPL27A	BAZ1B
PSMB3			CLTB	ABRACL	ITGB1BP1
CD37			NDUFS7	EPB41	NABP2
LSM4			PIN1	ERN1	DCTN3
MRPS36			DYNLT1	JUNB	NCAPH2
BLOC1S2			NOSIP	EML4	MXD3
CD53			SNHG9	ICAM2	FOXM1
SHKBP1			NDUFAF3	RASGRP2	VRK1
SHMT2			KMT2E.AS1	CCDC109B	HAT1
ATP6V1E1			COMMD6	SH3YL1	NRM
HNRNPAB			SNHG8	TOB1	XRCC5
ELAVL1			NDUFB10	RPS20	EIF5A
IMPDH2			IFI27L2	RPS26	CHAF1A
YWHAH			CDKN1A	AHNAK	CDC45
FDFT1			CHCHD10	PTGER4	PSMB6
SMC1A			DCK	CTD.3035D6.1	TFDP1
METTL21A			C4orf48	CDKN1B	ARPC5L
GCA			SIVA1	KDSR	APOBEC3G
USP34			CKLF	SATB1	DBI
C17orf62			HMOX2	GAS5	NAP1L1
RFX5			C4orf3	SESN1	RAD51
LDHB			LTB	FOS	MDH1
MGMT			CIRBP	AIM1	MEA1
FCER2			C9orf16	SESN3	HINT2
RPL23A			ZNF683	RPL13AP5	CKAP2
SEC62			POLD4	RP11.475C16.1	KIF14
COPS3			LSM6	RP11.425L10.1	PRDX2
POLR2J			CD8B	RPS23P8	RNASEH2C
MFAP1			CUTA	RPL34P18	SAC3D1
GTF2A2			PSME1	EEF1G	RAB27A
COX17			MRPL41	MT.ATP8	PAICS
GNB2L1			COX14	RPL3P4	ESCO2
SH3BP5			RBCK1	RP11.234A1.1	BUB1
MRPS23			C19orf60	AC004453.8	PARP1
LSM7			SPSB3	RP11.864N7.2	GNG5
NCF4			H3F3AP4	RPL18AP3	CDKN2C
SP140			CYCS	RPL13P12	NDUFA6
TXNDC17			VPS28	AC090498.1	SERBP1
THRAP3			ERP29	CTC.575D19.1	PPM1G
ARPC5L			DDIT4	NBEAL1	TXNDC17
C4orf3			TBCB	RP11.832N8.1	DCTPP1
SDHD			RGS10	RP11.51O6.1	ZDHHC12
TOP1			CCNH	MT.ND4L	PSIP1
SLIRP			NXT1	RP11.543P15.1	NME1
ACP1			NME2	RPL39P3	CDK2AP2
ENY2			CCL5		NCAPD2
ISG20			EGR1		FKBP1A
PPHLN1			SSR2		SLC25A3
TXN2			SNHG12		APOBEC3C
CDK4			CIB1		CDCA2
VPS29			CD2		CDC25B
FERMT3			RABAC1		WHSC1
BANF1			R3HDM4		CASC5
RPL17			ARHGEF1		C19orf48
RPL23			TRAPPC1		AURKA
PLEKHA2			MIF		SRSF10
C17orf89			LEPROTL1		NDUFS6
CD86			NDUFB2		NDUFB3
SNRPC			PVRIG		MELK
ILF2			ECH1		GGCT
RAD23B			BTG2		HNRNPA3
ALOX5			DPM3		ARPC5
PPIA			TUBA1A		BLOC1S1
DGKD			H2AFJ		VDAC3
SET			CCDC107		PSMA7
NUTF2			FKBP8		CDKN2A
FAM49B			GZMM		SET
UBE2I			CORO1A		SNRPC
CHD7			BAX		MTHFD1
PSMC1			SRSF5		MZT2A
LYSMD2			ABRACL		SNRPD3
INS			HINT1		ATAD5
COX6A1			MEAF6		PSMB8
MCM6			LIME1		DTL
TIMM8B			CHURC1		WDR1
TOMM22			KRTCAP2		ILF2
NIN			TMEM173		MZT1
H2AFX			TRADD		BANF1
MMADHC			KLRB1		KIF15
HADHA			HNRNPA0		NPM1
SUMO1			RPL22L1		PSMD8
USP7			STUB1		SUMO2
SNRPB2			NME3		FAM111B
CIITA			TTC39C		RALY
TBC1D1			C19orf53		IFI16
SMC3			ZNF428		UQCC2
RNASEH2C			FAM173A		UBE2S
COPE			POLR2J		BRCA1
ZNF106			UBL5		FAM111A
SSBP1			ANAPC16		HNRNPR
EIF3M			COX5B		PDCD5
UBE2A			IFNG		KIF23
MATR3			GSTK1		NUCB2
TIMM13			UQCRHL		RBBP7
DNAJC7			MZT2A		CDCA3
ATP5B			XCL2		WDR76
LUC7L3			ROMO1		LY6E
MDM4			C12orf57		KIF2C
DNAJC8			HIGD1A		HPRT1
NDUFAF3			TNF		ORC6
SNRPD3			SEC61G		VDAC1
NDUFB5			GPS2		COTL1
CDV3			ATP5I		UQCRQ
AHCY			TRMT112		HJURP
RAC1			GMFG		SRSF3
FCRL5			SNRPD2		PSMB9
PKM			LCK		YEATS4
CCT5			PLP2		RACGAP1
MDH2			ZAP70		CCDC34
CYC1			RNASEK		PSME2
ANP32A			SKAP1		MTHFD2
NDUFAB1			EEF1G		BUB3
EIF3D			CCDC167		ITM2A
EHMT1			NAA10		ARPC2
MRPS15			NCF1		CDK4
LAPTM5			SEPT1		CHEK1
PRMT1			UQCR10		CDCA4
CALM3			FLT3LG		STRA13
SERBP1			CSNK2B		HNRNPD
ATP5G1			ATP5E		TACC3
RPS16			NDUFB1		ACOT7
SNRPA			PIK3IP1		LDHB
LSM14A			CCDC85B		PSMB2
PSMB1			ARL6IP4		RFC4
NDUFA11			GIMAP4		SNRPE
TMSB4X			CHMP1B		NUDT21
MRPL20			LIMD2		ANXA5
RBM17			H3F3C		FDPS
PSMC3			LSM7		SPC25
NEDD8			A1BG		EBP
IDH2			GIMAP7		RAD51AP1
HSPA4					MAD2L2
HNRNPK					SRP9
PRKDC					RBX1
CHCHD2					SUB1
LRRK1					YBX1
CAMK1					TROAP
RPS11					PRDX3
NDUFA2					WDR34
POLR1D					ERH
ROMO1					MZT2B
HNRNPC					TPM4
NDUFV2					CKAP2L
TPM4					FBXO5
HNRNPR					HIRIP3
ADAM28					PPP1CA
TERF2IP					CEP55
CALM2					CHCHD2
EIF3F					HMMR
ERP44					LIG1
ARL6IP4					HNRNPA2B1
MRPL52					HNRNPF
UQCRFS1					LDHA
CCT2					SSRP1
UQCRQ					H2AFY
ARHGDIB					COX6C
TUFM					DDX39A
SPCS2					PTMA
CAP1					LSM3
EEF2					PA2G4
CAPZA1					PARK7
RPL36A					SNRPF
MTDH					CENPA
EIF3E					LAG3
RPL31					HSPB11
VDAC1					FANCI
RBM3					CENPH
PRDX5					NUF2
RPS5					GGH
COX7C					SMC1A
FKBP1A					CBX5
SUMO2					ATP5G3
EWSR1					HMGB3
HOPX					PSMA4
ANAPC11					NCAPG
RPS27L					PLK1
MRPS21					CFL1
SRP14					CENPN
LPIN1					TUBA1C
MAGOH					RNASEH2A
UQCRB					NDC80
COX6B1					MRPL51
RPL3					CORO1A
TCEB2					PSMC3
UBE2D2					UHRF1
PSMD8					PKMYT1
RAD21					LSM5
COX8A					CCDC167
DYNLL1					LSM2
PRDX2					KIF11
RAP1B					ANAPC11
ATP5I					SAE1
XRCC6					SNRNP25
RPL37A					HN1
MT.CO3					YWHAQ
ATP6V1G1					CENPU
RPL22L1					FABP5
ARL6IP1					SNRPG
PARK7					PRC1
HNRNPF					SLBP
COTL1					KIF20B
TUBB4B					KIFC1
CAPZB					TUBB4B
RPS18					GMNN
RPL8					CCNB1
PSMA7					RAD21
SRSF2					CENPK
AL928768.3					CDCA8
ENO1					SKA2
COX7A2					SMC3
RPL22					HMGN1
RPS4Y1					MCM6
DSTN					TCF19
USMG5					DLGAP5
CCNI					CDCA7
RPL26					CDT1
RPS28					HNRNPAB
RPS23					COX5A
MYL6					LMNB1
RPS7					PPIA
MT.CO1					DTYMK
RPSA					CENPE
NAPSB					SIVA1
					PHF19
					MCM2
					DHFR
					ACTG1
					ACTB
					LSM4
					PGAM1
					USP1
					IDH2
					RRM1
					CDCA5
					HELLS
					KPNA2
					GTSE1
					CBX3
					ENO1
					COX8A
					KIF22
					SNRPB
					CENPW
					EZH2
					MCM4
					DNMT1
					PKM
					SNRPD1
					ATAD2
					CCNB2
					HIST1H1C
					C12orf75
					CALM3
					PFN1
					NASP
					GZMB
					GINS2
					CDC20
					AURKB
					CARHSP1
					NUCKS1
					NUDT1
					DNAJC9
					GZMA
					RPA3
					SLC25A5
					UBE2T
					CDKN3
					H2AFX
					ANP32E
					RAN
					MCM3
					TPI1
					ANP32B
					HIST1H1D
					MCM5
					MAD2L1
					CENPM
					ASF1B
					FEN1
					CCNA2
					TMEM106C
					CLSPN
					CKS2
					SMC2
					MT2A
					TMPO
					HIST1H1B
					H2AFV
					HIST1H1E
					GAPDH
					RANBP1
					CXCL13
					TPX2
					ZWINT
					DEK
					MT1E
					ASPM
					BIRC5
					MCM7
					PTTG1
					SMC4
					CKS1B
					CDK1
					HMGB1
					TK1
					KIAA0101
					DUT
					CENPF
					H2AFZ
					NUSAP1
					PCNA
					HMGN2
					UBE2C
					TOP2A
					RRM2
					MKI67
					HMGB2
					TUBA1B
					TYMS
					TUBB
					HIST1H4C
					STMN1
					CYC1
					RUVBL2
					MRPL27
					TTF2
					SCCPDH
					SNRPA1
					RFC1
					NONO
					SRSF2
					RBM17
					HP1BP3
					CLIC1
					RBMX
					FKBP3
					SPDL1
					UQCRH
					VPS29
					NAA38
					UBA2
					PAQR4
					RPS27L
					ZWILCH
					ENTPD1
					VIM
					HNRNPM
					ACAA2
					CBX1
					SUMO3
					RHEB
					SH2D1A
					KNSTRN
					ASNA1
					GLO1
					ARPP19
					CCT5
					BTG3
					AURKAIP1
					MRPS16
					CALM2
					NDUFB9
					GLRX3
					ECT2
					PPA1
					EID1
					KHDRBS1
					TMEM109
					TAP1
					PPDPF
					ACTR3
					ABRACL
					TPRKB
					PLP2
					TRAPPC1
					RBM3
					DCXR
					PSMC5
					NDUFB7
					BAX
					ACP1
					ILF3
					HIST2H2AC
					IL32
					TXN2
					NDUFB2
					UBE2L3
					SRSF4
					PSMB7
					PCMT1
					MRPL52
					RPA2
					MDH2
					RAD23A
					DBF4
					PPP1CC
					BATF
					RHOA
					NDUFB11
					ARL6IP1
					TMEM14B
					PRIM1
					CD3D
					NDUFV1
					TMEM14C
					HMGXB4
					CDC123
					PSMB1
					CCT6A
					CCT8
					MAGOH
					NCL
					EWSR1
					COX6B1
					XRCC6
					HMGA1
					PRDX5
					PSMD7
					PHB
					HIST1H3B
					CACYBP
					DUSP4
					ARPC1B
					TCP1
					DRAP1
					COX7B
					ATP5J
					PSMB3
					NDUFS3
					NDUFB10
					HINT1
					SLC9A3R1
					CAPZB
					NUDC
					HMGN3
					NUDCD2
					PSMD4
					ATP5C1
					RECQL
					PTMS
					IMPDH2
					SUMO1
					SRI
					ARL6IP4
					PRDX6
					TESC
					ATPIF1
					DNAJC8
					HNRNPA1
					IFI6
					PSMA1
					CCT2
					SNRPD2
					PDCD1
					EIF3I
					ROMO1
					UNG
					MRPS15
					POLR2E
					ATP5J2
					UBE2D2
					ADRM1
					SLC27A2
					MRPS34
					IFNG
					ANP32A
					SRSF1
					MIS18BP1
					GNLY
					PSMC2
					EBNA1BP2
					SHFM1
					SF3B2
					COX7A2
					CDK6
					CCT3
					NDFIP2
					SLIRP
					C9orf16
					RAB11A
					SSBP1
					LINC00152
					CRIP1
					C17orf49
					DDT
					UQCRFS1
					GBP1
					C1QBP
					SEC11A
					DYNLL1
					MRPL17
					TMEM258
					GPI
					MSH6
					PGK1
					MIR4435.2HG
					ALDOA
					HNRNPC
					HIST1H3C
					MIF
					C20orf24
					RAC2
					MT1F
					C14orf166
					TNFRSF18
					AHCY
					GSTP1
					LGALS1
					HIST1H2AM
					HAVCR2
					NDUFC2
					PSMA6
					NDUFV2
					CTSW
					ATP5B
					TCEB1
					CD38
					HIST1H2AG
					CD99
					PMF1
					ATP5A1
					ATP5L
					AC092580.4
					S100A4
					CD70
					RPSA
					MT1X
					MT1G
					HMGB1P5
					PSMA2
					H3F3A
					VCAM1
					IL2RA
					ATP5MG
					ENSG00000229164
					ATP5F1E
					ENSG00000161570
					KLRC1
					RP11.94L15.2
					Z82188.1
					RPLP0
					PTMAP5
					MTRNR2L8
					MTRNR2L12
					MTATP8P1
					RP11.475J5.4
					RP5.857K21.7
					TMSB4XP8
					RP5.857K21.11
					RP11.750B16.1
					MTRNR2L1
					hsa.mir.6723
					MTND4P12
					MTRNR2L2
					MTATP6P1
