# Supplementary material for: Single-cell RNA sequencing of cervical exfoliated cells reveals potential biomarkers and cellular pathogenesis in cervical carcinogenesis
Source: Cell Death Dis. 2024 Feb 12;15(2):130. doi: 10.1038/s41419-024-06522-y (PMC10861450; doi:10.1038/s41419-024-06522-y)
Supplement: Supplementary file 3 — Table S2 [file 41419_2024_6522_MOESM3_ESM.xlsx]

## Sheet: Table S6
Table S2. The cytotoxicity, general stress, and inflammatory gene sets. Related to Fig. 6E-F.
Cytotoxicity	General stress	Inflammatory
GZMA	BAG3	CCL2
GZMB	CALU	CCL3
GZMH	DNAJB1	CCL4
GZMM	DUSP1	CCL5
GZMK	EGR1	CXCL10
GNLY	FOS	CXCL9
PRF1	FOSB	IL1B
CTSW	HIF1A	IL6
	HSP90AA1	IL7
	HSP90AB1	IL15
	HSP90B1	IL18
	HSPA1A
	HSPA1B
	HSPA6
	HSPB1
	HSPH1
	IER2
	JUN
	JUNB
	NFKBIA
	NFKBIZ
	RGS2
	SLC2A3
	SOCS3
	UBC
	ZFAND2A
	ZFP36
	ZFP36L1
