# Supplementary material for: Single-cell RNA sequencing of cervical exfoliated cells reveals potential biomarkers and cellular pathogenesis in cervical carcinogenesis
Source: Cell Death Dis. 2024 Feb 12;15(2):130. doi: 10.1038/s41419-024-06522-y (PMC10861450; doi:10.1038/s41419-024-06522-y)
Supplement: Supplementary file 4 — Table S3 [file 41419_2024_6522_MOESM4_ESM.xlsx]

## Sheet: Table S6
Table S3. Signature Genes Used to Define M1, M2, Angiogenesis and Phagocytosis Phenotypes. Related to Fig. 7E.
M1 signatures	M2 signatures	Angiogenesis	Phagocytosis
IL23	IL4R	CCND2	IGLL5
TNF	CCL4	CCNE1	NR1H3
CXCL9	CCL13	CD44	IGHV2-70D
CXCL10	CCL20	CXCR4	IGHV1-69D
CXCL11	CCL17	E2F3	IGHV3-64D
CD86	CCL18	EDN1	SIRPB1
IL1A	CCL22	EZH2	ABCA7
IL1B	CCL24	FGF18	RACK1
IL6	LYVE1	FGFR1	SPON2
CCL5	VEGFA	FYN	VAV3
IRF5	VEGFB	HEY1	MERTK
IRF1	VEGFC	ITGAV	CEBPE
CD40	VEGFD	JAG1	OLFM4
IDO1	EGF	JAG2	COLEC10
KYNU	CTSA	MMP9	CEACAM4
CCR7	CTSB	NOTCH1	LMAN2
	CTSC	PDGFA	RAB31
	CTSD	PTK2	CORO1A
	TGFB1	SPP1	TREX1
	TGFB2	STC1	LYST
	TGFB3	TNFAIP6	CD300A
	MMP14	TYMP	TUSC2
	MMP19	VAV2	XKR4
	MMP9	VCAN	CLCN3
	CLEC7A	VEGFA	CLN3
	WNT7B		PLD4
	FASL		SPACA3
	TNFSF12		CNN2
	TNFSF8		ADORA1
	CD276		ADORA2A
	VTCN1		CRP
	MSR1		SIRPA
	FN1		CRYBA1
	IRF4		CSK
			CD300LF
			TAFA4
			CYBA
			DNM2
			DOCK1
			DOCK2
			ABCA1
			PLPP4
			ANO6
			AHSG
			AIF1
			ELANE
			PIKFYVE
			UNC13D
			F2RL1
			FCER1G
			FCGR1A
			FCGR2B
			FCN1
			FCN2
			FGR
			RAB11FIP2
			CD93
			MESD
			SYT11
			JMJD6
			RHOBTB2
			PIP5K1C
			FPR2
			CORO1C
			SH3BP1
			ALOX15
			ABL1
			FYN
			LETMD1
			C1orf43
			APPL1
			GAS6
			STAP1
			GATA2
			VPS33B
			HAVCR1
			EIF2AK1
			IGHV7-81
			IGHV6-1
			IGHV5-10-1
			IGHV5-51
			IGHV4-61
			IGHV4-59
			IGHV4-39
			IGHV4-34
			IGHV4-31
			IGHV4-28
			IGHV4-4
			IGHV3-74
			IGHV3-73
			IGHV3-72
			IGHV3-66
			IGHV3-64
			IGHV3-53
			IGHV3-49
			IGHV3-48
			IGHV3-43
			IGHV3-38
			IGHV3-35
			IGHV3-33
			IGHV3-30
			IGHV3-23
			IGHV3-21
			IGHV3-20
			IGHV3-16
			IGHV3-15
			IGHV3-13
			IGHV3-11
			IGHV3-7
			IGHV2-70
			IGHV2-26
			IGHV2-5
			IGHV1-69-2
			IGHV1-69
			IGHV1-58
			IGHV1-45
			IGHV1-24
			IGHV1-18
			IGHV1-3
			TRDC
			XKR6
			TRBC2
			TRBC1
			IGLC7
			PYCARD
			GSN
			ANXA1
			HCK
			ANXA3
			NCKAP1L
			ANXA11
			HMGB1
			APOA1
			APOA2
			RAB7B
			ICAM3
			IRF8
			XKR7
			IFNG
			IGHA1
			IGHA2
			IGHD
			IGHE
			IGHG1
			IGHG2
			IGHG3
			IGHG4
			IGHM
			IGKC
			TICAM2
			IGLC1
			IGLC2
			IGLC3
			IGLC6
			IGLL1
			IL1B
			IL2RB
			IL2RG
			IL15
			IL15RA
			ITGA2
			ITGAL
			ITGAM
			ITGAV
			ITGB1
			ITGB2
			ITGB3
			PEAR1
			XKR5
			XKR9
			RHOG
			LBP
			LDLR
			LEP
			LEPR
			LIMK1
			RHOH
			MYO18A
			LRP1
			LYN
			MIR17
			MIR181B1
			MIR183
			MIR20A
			MBL2
			MET
			MFGE8
			MSR1
			MST1R
			MYD88
			MYH9
			MYO7A
			NCF2
			NCF4
			P2RX7
			P2RY6
			PAK1
			BIN2
			GULP1
			RAB14
			PECAM1
			CFP
			PIK3CA
			PLA2G5
			PLCG2
			PLD2
			PLSCR1
			TREM2
			RAB39A
			XKR8
			APPL2
			ARL8B
			SIRPG
			PIP4P2
			LYAR
			RAB20
			AXL
			PRKCD
			PRKCE
			PRKCG
			PRTN3
			AZU1
			CDC42SE1
			CDC42SE2
			CAMK1D
			IGHV7-4-1
			PTK2
			ADGRB1
			PTPRC
			PTPRJ
			PTX3
			RAB5A
			RAB27A
			RAC1
			RAC2
			RARA
			BCR
			CCL2
			VIPAS39
			ELMO2
			MYO1G
			NOD2
			SFTPD
			ATG3
			CLEC7A
			SLAMF1
			SFTPA1
			SLC11A1
			SOD1
			SRC
			VAMP7
			SYK
			BTK
			TGM2
			THBS1
			ICAM5
			TLR2
			TLR4
			TNF
			C2
			C3
			C4A
			C4B
			C4BPA
			C4BPB
			TUB
			TULP1
			TYRO3
			TYROBP
			VAV1
			VAV2
			YES1
			RAB7A
			COLEC11
			ELMO3
			SPG11
			COLEC12
			CALR
			DYSF
			RAB34
			PIP5K1A
			PLA2G6
			SRPX
			KIAA1109
			TMEM175
			MEGF10
			FCN3
			BECN1
			MARCO
			SNX3
			SPHK1
			FER1L5
			SYT7
			TIMD4
			CD14
			ADIPOQ
			ARHGAP12
			ATG5
			CD36
			SCARB1
			CD47
			RUBCN
			TM9SF4
			ELMO1
			RHOBTB1
			CD302
			ARHGAP25
			CDC42
