# Supplementary material for: Single-cell RNA sequencing of cervical exfoliated cells reveals potential biomarkers and cellular pathogenesis in cervical carcinogenesis
Source: Cell Death Dis. 2024 Feb 12;15(2):130. doi: 10.1038/s41419-024-06522-y (PMC10861450; doi:10.1038/s41419-024-06522-y)
Supplement: Supplementary file 5 — Table S4 [file 41419_2024_6522_MOESM5_ESM.xlsx]

## Sheet: Sheet1
Table S4. Association of SPP1 and CD44 expressions with clinicopathological characteristics of patients with cervical cancer. Related to Fig. 9C-D.
Characteristics	SPP1		P value	CD44		P value
	expression			expression
	High	Low		High	Low
Total	152	152		152	152
Age (years)			> 0.05			> 0.05
< 65	128	137		134	131
≥ 65	24	15		18	21
Grade			> 0.05			> 0.05
G 1 + 2	72	81		82	71
G 3 + 4	60	59		51	68
Unknow	20	12		19	13
Clinical Stage			< 0.05			> 0.05
I	65	97		76	86
II	40	29		31	38
III	28	17		27	18
IV	14	7		13	8
Unknow	5	2		5	2
T			< 0.05			< 0.05
T1	57	83		67	73
T2	41	30		27	44
T3	14	6		15	5
T4	7	3		6	4
Unknow	33	30		37	26
M			> 0.05			> 0.05
M0	59	57		56	60
M1	6	4		6	4
Unknow	87	91		90	88
N			> 0.05			< 0.05
N0	59	74		54	79
N1	33	27		36	24
Unknow	60	51		62	49
Drug			> 0.05			> 0.05
Cisplatin	63	55		64	54
Other	12	8		10	10
Unknow	77	89		78	88
HPV Type			< 0.05			> 0.05
16/18	44	27		34	37
Other	92	118		111	99
Unknow	16	7		7	16
HPV			> 0.05			> 0.05
Negative	15	7		7	15
Positive	136	145		145	136
Unknow	1	0		0	1
Cancer status			< 0.05			> 0.05
Tumor free	84	104		93	95
With tumor	48	27		37	38
Unknow	20	21		22	19
