# Supplementary material for: Single-cell RNA sequencing of cervical exfoliated cells reveals potential biomarkers and cellular pathogenesis in cervical carcinogenesis
Source: Cell Death Dis. 2024 Feb 12;15(2):130. doi: 10.1038/s41419-024-06522-y (PMC10861450; doi:10.1038/s41419-024-06522-y)
Supplement: Supplementary file 6 — Table S5 [file 41419_2024_6522_MOESM6_ESM.xlsx]

## Sheet: signature_loading_2(1)
Table S5. Significant genes expressed in the module 2.
PTPRC
NAMPT
ARHGAP15
SRGN
LCP1
CELF2
SAMSN1
LITAF
PLEK
IL1B
RNF149
BCL2A1
IFITM2
G0S2
FYB1
AQP9
ACSL1
LCP2
SOD2
PLAUR
LAPTM5
DOCK2
TYROBP
SLC25A37
RIPOR2
TNFRSF1B
CSF3R
HLA.A
SIPA1L1
MYO1F
GMFG
DOCK8
IKZF1
RAC2
SLC2A3
STK17B
ANKRD44
SSH2
FPR1
GK
ARHGAP26
USP15
FAM129A
CD53
PTGS2
HCK
GPRIN3
PFN1
FCER1G
CHST11
SDCBP
APBB1IP
WIPF1
PFKFB3
BASP1
LIMK2
TMSB4X
TNFAIP3
PLXNC1
CD247
DENND5A
PTPRJ
C5AR1
PREX1
PDE3B
SH3KBP1
IVNS1ABP
CYTIP
CDC42SE2
EMP3
NFKBIA
SORL1
CHD1
AIF1
CAMK1D
CXCL8
DOCK4
ARHGDIB
ALOX5AP
FAM49B
GCA
FCGR3B
NEDD9
FCGR2A
MNDA
B2M
SKAP1
SMCHD1
LYN
NCF2
ITM2B
ITGAX
LST1
TAGAP
RAPGEF1
KCNJ15
CD44
CORO1A
SLC11A1
PIK3R5
COTL1
CD2
PDE4B
LUCAT1
FPR2
BTG2
TRAF3IP3
AL049651.1
LCK
LIMD2
EMB
ADAM19
RHOH
SP140
AC079793.1
PIK3CD
PLCL2
OSM
CD3D
ZNF831
STAT4
TREM1
CYSTM1
FOS
NFE2L2
CPD
TNFAIP6
CTSS
ADAMTSL4.AS1
CD96
ATP8A1
RAB8B
MS4A7
SBF2
CAMK4
CD52
MCTP1
LDLRAD4
BCL11B
LINC01934
RUNX2
MBNL1
CD4
P2RY8
TRAC
GVINP1
ITK
MCTP2
GIMAP7
FTH1
DOCK10
IQGAP2
GRAMD1B
CD3E
TRBC2
IKZF3
ICOS
CD3G
ITM2A
FGD4
SEPT6
RBM47
CARD11
CCND2
TOX
AC004381.2
GLCCI1
SPOCK2
TECPR2
CEP85L
IRF8
TNIK
TRBC1
PICALM
FCGR1CP
PTPN7
TRAF5
IL21R
KRT18P25
RPS4XP8
AC092634.4
SH3GL2
AL353743.2
AC002310.3
SNORD17
AC104958.1
AC010245.1
